# Supplementary material for: Neuroinflammation and Mitochondrial Dysfunction in Parkinson’s Disease: Connecting Neuroimaging with Pathophysiology
Source: Antioxidants (Basel). 2023 Jul 12;12(7):1411. doi: 10.3390/antiox12071411 (PMC10375976; doi:10.3390/antiox12071411)
Supplement: Supplementary file 1 [file antioxidants-12-01411-s001.zip]

Archive with 4 entries (3 files):
- antioxidants-2479834-supplementary/
- antioxidants-2479834-supplementary/antioxidants-2479834_SuppT1.pdf
- antioxidants-2479834-supplementary/antioxidants-2479834_SuppT2.pdf
- antioxidants-2479834-supplementary/antioxidants-2479834_SuppT3.pdf
